# Supplementary material for: The Influence of the Omicron Variant on RNA Extraction and RT-qPCR Detection of SARS-CoV-2 in a Laboratory in Brazil
Source: Viruses. 2023 Aug 4;15(8):1690. doi: 10.3390/v15081690 (PMC10458054; doi:10.3390/v15081690)
Supplement: Supplementary file 1 [file viruses-15-01690-s001.zip]

Archive with 1 entries (1 files):
- viruses-2503522-supplementary.pdf
